# Supplementary material for: Development of SNP markers for genes of the phenylpropanoid pathway and their association to kernel and malting traits in barley
Source: BMC Genet. 2013 Oct 2;14:97. doi: 10.1186/1471-2156-14-97 (PMC3852699; doi:10.1186/1471-2156-14-97)
Supplement: Additional file 8 — Marker-trait-associations of SNP polymorphisms and haplotypes found in 190 European barley cultivars and selected kernel and malting quality parameters for cinnamate 4-hydroxylase (C4H), flavanone 3-hydroxylase (F3H), dihydoflavonol reductase (DFR), chalcon synthase (CHS) and phenylalanine ammonia-lyase (PAL). Considered statistical models: 1. Mixed linear model (MLM) with principal component analysis (PCA), 2. MLM with kinship, 3. General linear model (GLM) with population structure. Significant at * p < 0.05, ** p < 0.01,*** p < 0.001, n.s. not significant. [file 1471-2156-14-97-S8.xlsx]

## Sheet: Tab_ASS_Suppl_file
Additional file 8: Marker-trait-associations of SNP polymorphisms and haplotypes found in 190 European barley cultivars and selected kernel and malting quality parameters for Cinnamate-4-hydroxylase (C4H), Flavone-3-hydroxylase (F3H), Dihydoflavonol reductase (DFR), Chalcon synthase (CHS) and Phenylalanine ammonia lyase (PAL). Considered statistical models: 1. MLM with principal component analysi…
Gene	SNP-/ ID-Marker	Trait	Unit	MLM with PCA					MLM with kinship					GLM with population structure
				P	R2 Model	R2 Marker	Significance		P	R2 Model	R2 Marker	Significance		P	R2 Model	R2 Marker	Significance
C4H	C4H_SNP1	Kernel formation	1-9	n.s.	n.s.	n.s.			0.0395	0.3536	0.0222	*		0.0361	0.3481	0.023	*
		Thousand Grain Weight	g	0.0262	0.3484	0.0213	*		n.s.	n.s.	n.s.			n.s.	n.s.	n.s.
		Kernel yield	dt/ha	0.0472	0.6774	0.0156	*		0.0095	0.7462	0.0183	**		0.0028	0.6453	0.0341	**
		Viscosity	mPas	n.s.	n.s.	n.s.			0.0014	0.6878	0.0329	**		0.0013	0.5047	0.0533	**
		Diastatic power	WK	n.s.	n.s.	n.s.			n.s.	n.s.	n.s.			0.0439	0.1268	0.0596	*
	C4H_SNP2	Thousand Grain Weight	g	0.012	0.3455	0.0269	*		n.s.	n.s.	n.s.			n.s.	n.s.	n.s.
		Kernel yield	dt/ha	n.s.	n.s.	n.s.			n.s.	n.s.	n.s.			0.0446	0.5755	0.0174	*
		Viscosity	mPas	0.0257	0.6798	0.0183	*		7.7404e-05	0.7031	0.0484	***		0.00022675	0.5193	0.0675	***
	C4H_SNP3	Kernel formation	1-9	n.s.	n.s.	n.s.			0.0428	0.3581	0.021	*		0.0393	0.3524	0.0218	*
		Thousand Grain Weight	g	0.0209	0.3451	0.0228	*		n.s.	n.s.	n.s.			n.s.	n.s.	n.s.
		Kernel yield	dt/ha	0.04	0.6501	0.0177	*		n.s.	n.s.	n.s.			0.0224	0.5779	0.0227	*
		pH	pH	0.045	0.3665	0.0288	*		n.s.	n.s.	n.s.			n.s.	n.s.	n.s.
		Viscosity	mPas	n.s.	n.s.	n.s.			0.0015	0.687	0.0325	**		0.0013	0.5028	0.053	**
	C4H_SNP4	Thousand Grain Weight	g	0.0137	0.3347	0.0265	*		n.s.	n.s.	n.s.			n.s.	n.s.	n.s.
		Viscosity	mPas	0.0317	0.6695	0.0177	*		7.6399e-05	0.694	0.0504	***		0.00022277	0.5029	0.0707	***
	C4H_H1	Thousand Grain Weight	g	0.0082	0.3484	0.0298	**		n.s.	n.s.	n.s.			0.0425	0.2872	0.0172	*
		Kernel yield	dt/ha	0.0073	0.6552	0.0299	**		0.0044	0.711	0.0246	**		0.0014	0.601	0.0429	**
		Viscosity	mPas	n.s.	n.s.	n.s.			0.0026	0.6849	0.0288	**		0.0023	0.4987	0.0469	**
	C4H_H2	Thousand Grain Weight	g	0.0218	0.3411	0.0225	*		0.0141	0.3844	0.045	*		n.s.	n.s.	n.s.
		Kernel yield	dt/ha	n.s.	n.s.	n.s.			n.s.	n.s.	n.s.			0.0446	0.5755	0.0174	*
		Viscosity	mPas	n.s.	n.s.	n.s.			0.0007049	0.6917	0.0362	***		0.0012	0.5047	0.0529	**
Gene	SNP-/ ID-Marker	Trait	Unit	MLM with PCA					MLM with kinship					GLM with population structure
				P	R2 Model	R2 Marker	Significance		P	R2 Model	R2 Marker	Significance		P	R2 Model	R2 Marker	Significance
F3H	F3H1_SNP36	Kernel formation	1-9	0.0347	0.3762	0.0259	*		n.s.	n.s.	n.s.			n.s.	n.s.	n.s.
		Fermentable extract	%	0.0248	0.5148	0.0531	*		n.s.	n.s.	n.s.			n.s.	n.s.	n.s.
	F3H1_SNP37	Kernel yield	dt/ha	n.s.	n.s.	n.s.			0.0283	0.7027	0.0149	*		0.0281	0.5811	0.0208	*
		Final attenuation	%	0.00088977	0.384	0.079	***		n.s.	n.s.	n.s.			0.0201	0.0953	0.0466	*
		Malt extract	%	0.0485	0.7362	0.0097	*		n.s.	n.s.	n.s.			n.s.	n.s.	n.s.
		Color	EBC	n.s.	n.s.	n.s.			n.s.	n.s.	n.s.			0.0137	0.0962	0.0521	*
		Friability	%	0.0398	0.7282	0.0109	*		n.s.	n.s.	n.s.			n.s.	n.s.	n.s.
		Malting quality index	MQI	0.0065	0.5796	0.0362	**		0.0268	0.6089	0.0184	*		n.s.	n.s.	n.s.
	F3H1_SNP38	Kernel raw protein	%	0.0018	0.6012	0.0266	**		0.014	0.5924	0.0151	*		0.0104	0.561	0.0176	*
		Kernel yield	dt/ha	0.0381	0.6447	0.0183	*		0.0392	0.7	0.0131	*		0.0477	0.575	0.0169	*
		Glassiness	%	n.s.	n.s.	n.s.			0.0423	0.5079	0.0265	*		0.0222	0.185	0.0561	*
		Malt protein	%	n.s.	n.s.	n.s.			0.0022	0.9958	0.00032382	**		n.s.	n.s.	n.s.
	F3H1_SNP39	Final attenuation	%	0.0108	0.3521	0.0471	*		n.s.	n.s.	n.s.			0.0152	0.0994	0.0507	*
		pH	pH	n.s.	n.s.	n.s.			n.s.	n.s.	n.s.			0.0111	0.2515	0.0481	*
	F3H1_ID3	Final attenuation	%	0.0211	0.3416	0.039	*		n.s.	n.s.	n.s.			0.028	0.089	0.0418	*
		Malting quality index	MQI	n.s.	n.s.	n.s.			0.0101	0.583	0.0267	*		0.0157	0.4655	0.0301	*
		pH	pH	n.s.	n.s.	n.s.			n.s.	n.s.	n.s.			0.0137	0.2492	0.0449	*
	F3H1_ID4	Final attenuation	%	0.0148	0.3533	0.0434	*		n.s.	n.s.	n.s.			0.0167	0.0993	0.0498	*
		pH	pH	n.s.	n.s.	n.s.			n.s.	n.s.	n.s.			0.0128	0.2557	0.0469	*
	GM022_SNP1	Kernel raw protein	%	0.0018	0.6012	0.0266	**		0.014	0.5923	0.0151	*		0.0104	0.561	0.0176	*
		Kernel yield	dt/ha	0.0381	0.6447	0.0183	*		0.0392	0.7002	0.0131	*		0.0477	0.575	0.0169	*
		Glassiness	%	n.s.	n.s.	n.s.			0.0423	0.5074	0.0266	*		0.0222	0.185	0.0561	*
		Malt protein	%	n.s.	n.s.	n.s.			0.0022	0.9961	0.00029907	***		n.s.	n.s.	n.s.
	GM022_SNP2	Kernel raw protein	%	0.00073577	0.6056	0.031	***		0.0037	0.5981	0.021	**		0.0027	0.5675	0.0241	**
		Kernel yield	dt/ha	0.0377	0.6447	0.0184	*		0.022	0.7033	0.0161	*		0.0241	0.5799	0.0218	*
		Glassiness	%	n.s.	n.s.	n.s.			n.s.	n.s.	n.s.			0.0347	0.177	0.0481	*
		Malt protein		n.s.	n.s.	n.s.			0.00040992	0.9962	0.00039661	***		0.0278	0.127	0.034	*
	GM022_SNP3	Kernel raw protein	%	0.0235	0.5859	0.0145	*		0.0044	0.5935	0.0207	**		0.0027	0.5639	0.0244	**
		Final attenuation	%	n.s.	n.s.	n.s.			n.s.	n.s.	n.s.			0.0279	0.0993	0.0418	*
		Friability	%	n.s.	n.s.	n.s.			0.012	0.7055	0.0156	*		0.0033	0.6015	0.0291	**
		pH	pH	n.s.	n.s.	n.s.			n.s.	n.s.	n.s.			0.0235	0.244	0.0388	*
		Malt protein		n.s.	n.s.	n.s.			n.s.	n.s.	n.s.			0.0227	0.1286	0.0371	*
	F3H_H1	Kernel raw protein	%	0.00079644	0.6053	0.0306	***		0.0023	0.5681	0.0247	**		0.0023	0.5681	0.0247	**
		Kernel yield	dt/ha	0.0034	0.6619	0.0356	**		0.0137	0.584	0.0259	*		0.0137	0.584	0.0259	*
		Glassiness	%	n.s.	n.s.	n.s.			0.0085	0.2025	0.0737	**		0.0085	0.2025	0.0737	**
	F3H_H2	Fermentable extract	%	0.0224	0.5027	0.053	*		n.s.	n.s.	n.s.			n.s.	n.s.	n.s.
	F3H_H3	Kernel formation	1-9	0.0345	0.3752	0.0253	*		n.s.	n.s.	n.s.			n.s.	n.s.	n.s.
		Kernel raw protein	%	0.0064	0.5951	0.0205	**		0.0011	0.5716	0.0283	**		0.0011	0.5716	0.0283	**
		Final attenuation	%	n.s.	n.s.	n.s.			0.0097	0.1044	0.0569	**		0.0097	0.1044	0.0569	**
		Friability	%	n.s.	n.s.	n.s.			0.007	0.5955	0.0244	**		0.007	0.5955	0.0244	**
		Malt color	EBC	n.s.	n.s.	n.s.			0.0217	0.1321	0.0674	*		0.0217	0.1321	0.0674	*
		pH	pH	0.0349	0.3751	0.0318	*		0.0105	0.2526	0.0483	*		0.0105	0.2526	0.0483	*
		Malt protein	%	n.s.	n.s.	n.s.			0.0074	0.1429	0.05	**		0.0074	0.1429	0.05	**
	F3H_H4	Final attenuation	%	0.0017	0.3759	0.0695	**		0.0253	0.0904	0.0429	*		0.0253	0.0904	0.0429	*
		Color	EBC	n.s.	n.s.	n.s.			0.0094	0.1014	0.0571	**		0.0094	0.1014	0.0571	**
		Malting quality index	MQI	0.0125	0.5664	0.0306	*		n.s.	n.s.	n.s.			n.s.	n.s.	n.s.
		Fermentable extract	%	0.0069	0.5223	0.0726	**		0.0456	0.1993	0.0504	*		0.0456	0.1993	0.0504	*
	F3H_H6	Kernel yield	dt/ha	0.0131	0.6523	0.026	*		n.s.	n.s.	n.s.			n.s.	n.s.	n.s.
		Soluble protein	%	0.0174	0.3932	0.0319	*		0.0433	0.2763	0.0239	*		0.0433	0.2763	0.0239	*
		Friability	%	0.0356	0.7237	0.0114	*		0.0444	0.5848	0.0137	*		0.0444	0.5848	0.0137	*
		Soluble N	mg/100g_MTrS	0.0285	0.2763	0.0318	*		0.0497	0.1682	0.0257	*		0.0497	0.1682	0.0257	*
		Saccharification VZ45	%	0.0361	0.4268	0.0235	*		n.s.	n.s.	n.s.			n.s.	n.s.	n.s.
Gene	SNP-/ ID-Marker	Trait	Unit	MLM with PCA					MLM with kinship					GLM with population structure
				P	R2 Model	R2 Marker	Significance		P	R2 Model	R2 Marker	Significance		P	R2 Model	R2 Marker	Significance
DFR	DFR_ID1	Glassiness	%	n.s.	n.s.	n.s.			0.0498	0.509	0.0244	*		n.s.	n.s.	n.s.
	DFR_SNP4	Kernel raw protein	%	0.0282	0.5867	0.0134	*		n.s.	n.s.	n.s.			n.s.	n.s.	n.s.
		Kernel yield	dt/ha	0.0071	0.6553	0.0301	**		n.s.	n.s.	n.s.			0.0411	0.5761	0.018	*
		Brabender	%	0.0131	0.5627	0.0424	*		0.0104	0.4807	0.0441	*		0.0046	0.1831	0.0856	**
		Color	EBC	0.0294	0.3334	0.034	*		n.s.	n.s.	n.s.			n.s.	n.s.	n.s.
		Viscosity	mPas	n.s.	n.s.	n.s.			0.0043	0.6821	0.0264	**		0.0085	0.4874	0.0358	**
				n.s.	n.s.	n.s.			n.s.	n.s.	n.s.			n.s.	n.s.	n.s.
	DFR_H3	Sieve fraction 2.2-2.5 mm	%	0.0326	0.2495	0.0283	*		0.0249	0.2709	0.0266	*		0.0296	0.1865	0.0279	*
		Kernel yield	dt/ha	0.031	0.6449	0.0196	*		n.s.	n.s.	n.s.			n.s.	n.s.	n.s.
		Brabender	HE	0.0218	0.5569	0.0365	*		0.0021	0.4962	0.0631	**		0.0008495	0.214	0.1165	***
		Friability	%	n.s.	n.s.	n.s.			0.0106	0.7054	0.0157	*		0.0158	0.5896	0.0195	*
		Viscosity	mPas	0.0314	0.6785	0.0171	*		0.0039	0.6812	0.0268	**		0.0038	0.4944	0.0426	**
	DFR_H4	Friability	%	n.s.	n.s.	n.s.			0.045	0.6997	0.0098	*		0.0497	0.5831	0.013	*
		pH	pH	n.s.	n.s.	n.s.			n.s.	n.s.	n.s.			0.0439	0.2332	0.0301	*
Gene	SNP-/ ID-Marker	Trait	Unit	MLM with PCA					MLM with kinship					GLM with population structure
				P	R2 Model	R2 Marker	Significance		P	R2 Model	R2 Marker	Significance		P	R2 Model	R2 Marker	Significance
CHS	GM287_SNP1	Brabender	HE	n.s.	n.s.	n.s.			0.0068	0.4889	0.0499	**		0.001	0.2059	0.1169	***
		Malt extract	%	n.s.	n.s.	n.s.			0.0023	0.7664	0.0182	**		0.0011	0.6512	0.0312	**
		Friability	%	n.s.	n.s.	n.s.			0.0126	0.7246	0.0141	*		0.0063	0.5814	0.0258	**
		Malt protein	%	0.0384	0.2867	0.028	*		n.s.	n.s.	n.s.			0.0162	0.1466	0.0402	*
		Fermentable extract	%	0.0396	0.4913	0.0436	*		n.s.	n.s.	n.s.			0.00077589	0.3059	0.1329	***
		Viscosity	mPas	0.00073382	0.702	0.0405	***		1.0623e-06	0.7261	0.0708	***		2.4319e-07	0.5763	0.1245	***
Gene	SNP-/ ID-Marker	Trait	Unit	MLM with PCA					MLM with kinship					GLM with population structure
				P	R2 Model	R2 Marker	Significance		P	R2 Model	R2 Marker	Significance		P	R2 Model	R2 Marker	Significance
PAL	PAL_SNP1	Thousand Grain Weight	g	0.008	0.3388	0.0306	**		n.s.	n.s.	n.s.			0.0328	0.2798	0.0194	*
		Kernel yield	dt/ha	0.0409	0.6429	0.0177	*		0.0071	0.709	0.022	**		0.0024	0.5967	0.0386	**
		Brabender	HE	n.s.	n.s.	n.s.			0.048	0.4617	0.0271	*		0.0326	0.1477	0.0504	*
		Soluble N	mg/100g_MTrS	n.s.	n.s.	n.s.			0.0416	0.9963	0.00012487	*		n.s.	n.s.	n.s.
		Viscosity	mPas	n.s.	n.s.	n.s.			0.0033	0.6724	0.0288	**		0.0009796	0.4893	0.0571	***
	PAL_SNP3	Kernel formation	1-9	0.0061	0.3728	0.0426	**		0.0148	0.3577	0.0307	*		0.0087	0.3562	0.0355	**
		Kernel raw protein	%	n.s.	n.s.	n.s.			0.0415	0.593	0.0103	*		n.s.	n.s.	n.s.
		Soluble protein	%	n.s.	n.s.	n.s.			0.0279	0.2714	0.0286	*		0.028	0.2717	0.0286	*
		Final attenuation	%	n.s.	n.s.	n.s.			0.0013	0.9517	0.0049	**		n.s.	n.s.	n.s.
		Glassiness	%	0.00010156	0.499	0.1322	***		0.00028108	0.563	0.0789	***		0.00013503	0.2709	0.1466	***
		pH	pH	n.s.	n.s.	n.s.			n.s.	n.s.	n.s.			0.0194	0.2433	0.0402	*
		Fermentable extract	%	n.s.	n.s.	n.s.			0.033	0.4024	0.0423	*		0.0188	0.2196	0.0675	*
	PAL_SNP4	Kernel formation	1-9	0.0062	0.3777	0.0417	**		0.0159	0.3627	0.0295	*		0.0094	0.361	0.0342	**
		Kernel raw protein	%	n.s.	n.s.	n.s.			0.0486	0.5893	0.0097	*		n.s.	n.s.	n.s.
		Soluble protein	%	n.s.	n.s.	n.s.			0.0197	0.289	0.0312	*		0.0197	0.2893	0.0312	*
		Final attenuation	%	n.s.	n.s.	n.s.			0.004	0.9457	0.0043	**		n.s.	n.s.	n.s.
		Glassiness	%	0.00010156	0.499	0.1322	***		0.0002802	0.5618	0.0791	***		0.00013503	0.2709	0.1466	***
		pH	pH	n.s.	n.s.	n.s.			n.s.	n.s.	n.s.			0.0194	0.2433	0.0402	*
		Fermentable extract	%	n.s.	n.s.	n.s.			0.0329	0.4005	0.0425	*		0.0188	0.2196	0.0675	*
	PAL_SNP5	Kernel formation	1-9	0.0062	0.3777	0.0417	**		0.0159	0.3627	0.0295	*		0.0094	0.361	0.0342	**
		Kernel raw protein	%	n.s.	n.s.	n.s.			0.0486	0.5893	0.0097	*		n.s.	n.s.	n.s.
		Soluble protein	%	n.s.	n.s.	n.s.			0.0197	0.2889	0.0312	*		0.0197	0.2893	0.0312	*
		Final attenuation	%	n.s.	n.s.	n.s.			0.0057	0.9412	0.0043	**		n.s.	n.s.	n.s.
		Glassiness	%	0.00010156	0.499	0.1322	***		0.00027936	0.5605	0.0794	***		0.00013503	0.2709	0.1466	***
		pH	pH	n.s.	n.s.	n.s.			n.s.	n.s.	n.s.			0.0194	0.2433	0.0402	*
		Fermentable extract	%	n.s.	n.s.	n.s.			0.0326	0.3991	0.0427	*		0.0188	0.2196	0.0675	*
				n.s.	n.s.	n.s.			n.s.	n.s.	n.s.			n.s.	n.s.	n.s.
	PAL_H1	Thousand Grain Weight	g	0.0072	0.3493	0.0308	**		n.s.	n.s.	n.s.			0.0322	0.2892	0.0192	*
		Kernel yield	dt/ha	0.0409	0.6429	0.0177	*		0.0071	0.709	0.022	**		0.0024	0.5967	0.0386	**
	PAL_H2	Kernel formation	1-9	0.0124	0.3709	0.035	*		0.005	0.3727	0.0396	**		0.0035	0.3699	0.043	**
		Thousand Grain Weight	g	0.008	0.3486	0.03	**		n.s.	n.s.	n.s.			0.0387	0.2879	0.0179	*
		Kernel yield	dt/ha	0.0393	0.6432	0.018	*		0.046	0.6987	0.0123	*		0.0184	0.5819	0.0238	*
	PAL_H3	Kernel formation	1-9	0.0062	0.3777	0.0417	**		0.0159	0.3627	0.0295	*		0.0094	0.361	0.0342	**
		Glassiness	%	0.00010156	0.499	0.1322	***		n.s.	n.s.	n.s.			n.s.	n.s.	n.s.
		Kernel raw protein	%	n.s.	n.s.	n.s.			0.0486	0.5893	0.0097	*		n.s.	n.s.	n.s.
