# Supplementary material for: Development of SNP markers for genes of the phenylpropanoid pathway and their association to kernel and malting traits in barley
Source: BMC Genet. 2013 Oct 2;14:97. doi: 10.1186/1471-2156-14-97 (PMC3852699; doi:10.1186/1471-2156-14-97)
Supplement: Additional file 9 — List of investigated 190 barley varieties. [file 1471-2156-14-97-S9.xlsx]

## Sheet: Haplotypes_IM
Additional file 9: List of investigated 190 barley varieties.
Variety	From breeding company	Country of origin	Seasonal habit	Row number
Action	Carsten	Germany	W	6
Advance	Streng	Germany	W	2
Alexis	Breun	Germany	S	2
Alinghi	KWS-Lochow	Germany	W	6
Alissa	Nickerson	Germany	W	6
Allegra	Nickerson	Germany	W	6
Alraune	Saatenring K. von Rümker	Germany	W	2
Angela	INRA	France	W	6
Angora	Breun	Germany	W	2
Annabell	Nordsaat/Ackermann	Germany	S	2
Antalya	Breun	Germany	W	2
Apex	Lochow-Petkus	Germany	S	2
Aphrodite	Hege	Germany	S	2
Aquarelle	Lochow-Petkus	Germany	W	2
Aramir	Cebeco / Lochow-Petkus	Germany	S	2
Arena	Schweiger	Germany	S	2
Artist	Lochow-Petkus	Germany	W	2
Aspen	Nickerson	Germany	S	2
Astrid	BPZ/Bauer	Germany	W	2
Aura	Breun	Germany	S	2
Auriga	Nordsaat / Ackermann	Germany	S	2
Aviron	Secobra	France	W	6
Babylone	Cebeco	Netherlands	W	2
Baccara	Schweiger	Germany	S	2
Barcelona	Cebeco	Netherlands	W	2
Barke	Breun	Germany	S	2
Baronesse	Nordsaat	Germany	S	2
Beatrix	Nordsaat	Germany	S	2
Belana	Nordsaat	Germany	S	2
Bella	Schweiger	Germany	S	2
Bellevue	Nickerson-Limagrain	France	S	2
Bido	Ackermann	Germany	S	2
Bitrana	Bernburg-Biendorf	Germany	S	2
Blanca	Dippe	Germany	W	6
Bombay	Breun	Germany	W	2
Braemar	Cebeco	Germany	S	2
Brenda	Semundo	Netherlands	S	2
Cabrio	Nickerson	Germany	W	2
Calador	Nickerson Limagrain	Germany	W	2
Camera	Nickerson	Germany	W	2
Caminant	Carlsberg/Franck	Germany	S	2
Campanile	Nickerson Limagrain	Germany	W	2
Candesse	Borries-Eckendorf	Germany	W	6
Cantare	Nickerson-Limagrain	Germany	W	2
Carafe	Cebeco	Netherlands	S	2
Carat	Nickerson	Germany	W	2
Carina	Ackermann	Germany	S	2
Carola	Nordsaat	Germany	W	6
Carrero	Nordsaat	Germany	W	2
Catania	Streng	Germany	W	6
Cellar	NFC	Great Britain	S	2
Cita	Carsten / Eger	Germany	W	6
Clara	Nordsaat	Germany	W	2
Class	Eger	Germany	S	2
Cleopatra	Firlbeck	Germany	W	2
Cobalt	Nickerson	Germany	W	2
Conchita	Lochow-Petkus	Germany	S	2
Cordoba	Cebeco	Netherlands	W	2
Cornelia	DSV Leutewitz	Germany	W	6
Corona	Streng	Germany	W	6
Cristalia	Cebeco/Syngenta	Netherlands	S	2
Daniela	Landw. Lehranstalten Triesdorf	Germany	W	6
Danuta	Nordsaat	Germany	S	2
Derkado	Nordsaat (Langenstein)	Germany	S	2
Diamalta	SW-Seed (Hadmersleben)	Germany	S	2
Diamond	Nickerson	Great Britain	W	2
Ditta	Ackermann	Germany	S	2
Duet	Nickerson	Germany	W	2
Elfe	Firlbeck	Germany	W	6
Esterel	Secobra	France	W	6
Eunova	Franck	Germany	S	2
Extract	NFC	Great Britain	S	2
Fergie	NFC / Breun	Great Britain / Germany	S	2
Finita	Nordsaat	Germany	W	2
Fridericus	KWS-Lochow	Germany	W	6
Gamelan	Ackermann	Germany	W	2
Geo	Nickerson	Germany	W	6
Gerbel	Lochow-Petkus	Germany	W	6
Gimpel	Lochow-Petkus	Germany	S	2
Golf	Nickerson	Germany	S	2
Grete	Borries-Eckendorf	Germany	W	6
Grit	Nordsaat (Langenstein)	Germany	S	2
Gunda	Bezirk Mittelfranken BEZM/HDEG	Germany	W	2
Halcyon	PBI	Great Britain	W	2
Halla	Ackermann	Germany	S	2
Hanka	SW-Seed (Hadmersleben)	Germany	S	2
Hanna	Bauer	Germany	W	2
Havanna	Breun	Germany	S	2
Helena	Ackermann	Germany	S	2
Henni	Nordsaat	Germany	S	2
Igri	Ackermann	Germany	W	2
Isotta	Breun	Germany	S	2
Jana	Dippe / Momont	Germany / France	W	6
Jasmin	Hege	Germany	W	2
Jessica	Borries-Eckendorf	Germany	W	2
Jolante	Hege	Germany	W	2
Jorinde	Borries-Eckendorf	Germany	W	2
Jura	Breun / Lochow-Petkus	Germany	W	2
Kamoto	Nickerson	Germany	W	2
Kangoo	Limagrain	Germany	S	2
Kaskade	BPZ / Saatenring	Germany	W	2
Katharina	Nordsaat	Germany	S	2
Korinna	SW-Seed (Hadmersleben9	Germany	S	2
Krona	SW-Seed (Hadmersleben)	Germany	S	2
Labea	Breun	Germany	W	2
Landi	Schmidt	Germany	W	6
Lenka	Hadmersleben / Firlbeck	Germany	S	2
Leonie	Nordsaat	Germany	W	2
Libelle	Breun	Germany	S	2
Lisanne	Nickerson-Limagrain	Germany	S	2
Lomerit	Lochow-Petkus	Germany	W	6
Lorena	Saatenring Firlbeck	Germany	W	6
Ludmilla	Firlbeck	Germany	W	6
Luna	Saatenring	Deutschland	S	2
Madeira	SW-Seed (Hadmersleben)	Germany	S	2
Madonna	Lochow-Petkus	Germany	S	2
Madou	Breun	Germany	W	2
Madras	Lochow-Petkus	Germany	S	2
Maeva	Secobra	France	W	6
Majestic	Intersaatzucht / Unisigma	Germany / France	W	6
Maresi	Streng	Germany	S	2
Margret	Streng	Deutschland	S	2
Marina	Bernburg	Germany	S	2
Marinka	Cebeco	Netherlands	W	2
Maris-Otter	PBI	Great Britain	W	2
Marnie	Breun	Germany	S	2
Marthe	Nordsaat	Germany	S	2
Mauritia	Lochow-Petkus	Germany	S	2
Mentor	Svalöf / Weibull	Sweden	S	2
Merlot	Nordsaat	Germany	W	6
Millie	Streng	Germany	W	2
Minna	Breun	Germany	S	2
Mombasa	Breun	Germany	W	2
Nelly	Eckendorf	Germany	W	6
Neruda	Nickerson	Germany	S	2
Nicola	Nordsaat	Germany	W	2
Nomad	Nickerson	Germany	S	2
Orthega	Lochow-Petkus	Germany	S	2
Otis	Lochow-Petkus	Germany	S	2
Pamir (Palazia)	BPZ, SW Doerfler	Germany	W	2
Pasadena	Lochow-Petkus	Germany	S	2
Passion	Streng	Germany	W	2
Pewter	NFC	Great Britain	S	2
Phantom	SW-Seed (Hadmersleben) + L.C. Nungesser KG. Saaten	Germany	S	2
Plus	Schmidt / Lochow-Petkus	Germany	W	6
Power	Streng	Germany	S	2
Primadonna	Firbeck	Germany	S	2
Publican	Syngenta Seeds	Germany	S	2
Quantis	Breun	Germany	W	6
Queen	Dr. Franck	Germany	W	2
Quench	Syngenta Seeds	Germany	S	2
Regina	Breun	Germany	W	2
Ria	SW-Seed (Hadmersleben)	Germany	S	2
Ricarda	Nickerson	Germany	S	2
Rocca	Nickerson	Germany	W	6
Saloon	NFC	Great Britain	S	2
Sarah	Nordsaat	Germany	W	6
Scarlett	Breun	Germany	S	2
Sebastian	Streng	Germany	S	2
Sissy	Streng	Germany	S	2
Sonja	Engelen	Germany	W	2
Sophie	Ackermann / Nordsaat	Germany	S	2
Spectrum	Nickerson- Limagrain	Germany	W	2
Steffi	Ackermann	Germany	S	2
Steina	Breun	Germany	S	2
Stella	SW Saatenring	Germany	S	2
Streif	Streng	Germany	S	2
Svenja	Breun	Germany	W	2
Tafeno	Lochow-Petkus	Germany	W	2
Tessy	Streng	Germany	W	2
Theresa	Secobra	France	W	6
Thuringia	Ackermann	Germany	S	2
Tiffany	Breun / Lochow-Petkus	Germany	W	2
Tilia	DSV	Germany	W	6
Tipple	Cebeco Zaden B.V.	Netherlands	S	2
Tocada	Lochow-Petkus	Germany	S	2
Tokyo	Nickerson	Great Britain / Germany	W	2
Trasco	Ackermann	Germany	W	2
Trixi	Ackermann	Germany	W	2
Trumpf	SW-Seed (Hadmersleben)	Germany	S	2
Ursa	Nordsaat	Germany	S	2
Vanessa	Breun	Germany	W	2
Venezia	Streng / Bauer	Germany	W	2
Verticale	Lochow-Petkus	Germany	W	2
Virac	Ackermann	Germany	W	2
Viskosa	Nordsaat	Germany	S	2
Volla	Breun	Germany	S	2
Westminster	Nickerson	Germany	S	2
Wisa	Breun	Germany	S	2
Xanadu	Nordsaat	Germany	S	2
