# Supplementary material for: Development of SNP markers for genes of the phenylpropanoid pathway and their association to kernel and malting traits in barley
Source: BMC Genet. 2013 Oct 2;14:97. doi: 10.1186/1471-2156-14-97 (PMC3852699; doi:10.1186/1471-2156-14-97)
Supplement: Additional file 12 — Trait statistics of single phenotypic values across 185 varieties (before elimination of outliers) for 22 traits. [file 1471-2156-14-97-S12.xlsx]

## Sheet: statistic_values_pheno
Additional file 12: Trait statistics of single phenotypic values across 185 varieties (before elimination of outliers) for 22 traits.
trait_name	avg_value	min_value	max_value	stddev_value	median_value
Brabender [HE]	143.25	1.6	393	53.02	129
Colour [EBC]	3.49	2	12.1	0.93	3.25
Diastatic power [WK]	289.91	64.6	489	84.4	303
Fermentable Extract [%]	81.66	37.6	85.7	2.46	82
Final attenuation [%]	81.59	0	88.55	3.77	81.9
Friability [%]	81.68	24.5	99.4	11.39	84
Glassiness [%]	1.12	0	27.9	2.59	0.4
Glume Fineness [1-9]	4.21	1	7.6	1.12	4.1
Grain yield [dt/ha]	72.83	29.7	95.1	8	73.9
Kernel formation [1-9]	4.47	1	7.2	1.05	4.5
Kernel quality assortment-<2,2mm [%]	2.05	0	36.9	2.51	1.4
Kernel quality assortment->2,8 mm [%]	61.5	1	99.5	18.4	64.2
Kernel quality assortment-2,2 bis 2,5mm [%]	8.03	0.1	48.45	7.52	5.6
Kernel qualiy assortment->2,5mm [%]	67.72	2.4	99.7	30.21	83.4
Malt extract [%]	81.85	75.65	87.9	1.41	82
Malting quality index	7.59	1.6	12.4	1.26	7.8
Marketable Yield [dt/ha]	70.95	42.9	89.5	8.24	72.4
pH in malt	5.88	2.9	6.64	0.12	5.89
Raw protein in malt [%]	10.29	7.4	97.7	2.28	10.2
Soluble N [mg/100g_MTrS]	727.19	469	980	68.22	726
Viscosity [mPas]	1.55	1.34	2.64	0.11	1.53
VZ 45 saccharification [%]	41.98	25.4	79.9	5.41	41.9
